# Supplementary material for: Phage (cocktail)-antibiotic synergism: a new frontier in addressing Klebsiella pneumoniae resistance
Source: Front Microbiol. 2025 May 7;16:1588472. doi: 10.3389/fmicb.2025.1588472 (PMC12092377; doi:10.3389/fmicb.2025.1588472)
Supplement: Supplementary file 1 [file Table_1.xls]

## Sheet: KPKp Annotation
Supp. Table S1: Identification of ORFs in the KPKp phage through genome annotation.
ORFs	Span		Initiation		ORF Length	Database Annotation	Database used for annotation
	Start	End	Codon	Strand
ORF 1	178	402	ATG	-	225	[Enterobacteria phage IME08.]	Uniprot & trEMBL
ORF 2	223	495	ATG	+	273	Anti-sigma factor	Uniprot & trEMBL
ORF 3	264	566	AAT	-	303	Autonomous glycyl radical cofactor	Uniprot & trEMBL
ORF 4	258	560	GAT	-	303	Autonomous glycyl radical cofactor	Uniprot & trEMBL
ORF 5	2	688	GGT	+	687	Baseplate hub subunit	Uniprot & trEMBL
ORF 6	2	688	GGA	+	687	Baseplate hub subunit	Uniprot & trEMBL
ORF 7	3	143	ATG	-	141	Baseplate hub subunit	Uniprot & trEMBL
ORF 8	121	432	TCA	-	312	Baseplate hub subunit	Uniprot & trEMBL
ORF 9	3335	3973	ATG	+	639	Baseplate wedge subunit	Uniprot & trEMBL
ORF 10	782	2749	ATG	-	1968	Baseplate wedge subunit	Uniprot & trEMBL
ORF 11	207	617	ATG	+	411	Baseplate wedge subunit	Uniprot & trEMBL
ORF 12	6356	7027	ATG	-	672	Baseplate wedge subunit and Tail pin	Uniprot & trEMBL
ORF 13	7029	8852	ATG	-	1824	Baseplate wedge subunit and Tail pin	Uniprot & trEMBL
ORF 14	9830	10855	ATG	-	1026	Baseplate wedge Tail fiber connector	Uniprot & trEMBL
ORF 15	5780	6205	ATG	+	426	Capsid and scaffold protein	Uniprot & trEMBL
ORF 16	483	833	ATG	-	351	Capsid and scaffold protein	Uniprot & trEMBL
ORF 17	1874	2137	ATG	+	264	Capsid and scaffold protein	Uniprot & trEMBL
ORF 18	2	859	GTT	+	858	Capsid and scaffold protein	Uniprot & trEMBL
ORF 19	2	859	GTT	+	858	Capsid and scaffold protein	Uniprot & trEMBL
ORF 20	9362	10642	ATG	+	1281	capsid vertex protein	Uniprot & trEMBL
ORF 21	84	260	ATG	-	177	Conserved Putative regulatory protein, FmdB family	Uniprot & trEMBL
ORF 22	78	254	ATG	-	177	Conserved Putative regulatory protein, FmdB family	Uniprot & trEMBL
ORF 23	229	615	ATG	+	387	dCMP deaminase (EC 3.5.4.12)	Uniprot & trEMBL
ORF 24	96	617	ATG	+	522	dCTPase	Uniprot & trEMBL
ORF 25	665	1402	TTG	-	738	Deoxynucleoside monophosphate kinase	Uniprot & trEMBL
ORF 26	425	856	ATG	-	432	dihydrofolate reductase	Uniprot & trEMBL
ORF 27	2009	2836	ATG	-	828	DNA end protector protein	Uniprot & trEMBL
ORF 28	2	616	GTT	+	615	DNA helicase	Uniprot & trEMBL
ORF 29	2	616	GTT	+	615	DNA helicase	Uniprot & trEMBL
ORF 30	3	212	ATG	-	210	DNA helicase	Uniprot & trEMBL
ORF 31	2	364	CGT	+	363	DNA helicase	Uniprot & trEMBL
ORF 32	2	364	CGT	+	363	DNA helicase	Uniprot & trEMBL
ORF 33	1333	1575	ATG	-	243	DNA helicase, phage-associated	Uniprot & trEMBL
ORF 34	1	438	GAA	+	438	DNA ligase	Uniprot & trEMBL
ORF 35	1	432	AAC	+	432	DNA ligase	Uniprot & trEMBL
ORF 36	214	420	ACT	-	207	DNA ligase	Uniprot & trEMBL
ORF 37	214	420	ACT	-	207	DNA ligase	Uniprot & trEMBL
ORF 38	695	2896	ATG	+	2202	DNA polymerase (EC 2.7.7.7)	Uniprot & trEMBL
ORF 39	1247	1423	ATG	-	177	DNA polymerase (EC 2.7.7.7), phage-associated #gp43	Uniprot & trEMBL
ORF 40	1	327	CCA	-	327	DNA polymerase (EC 2.7.7.7), phage-associated #gp43B	Uniprot & trEMBL
ORF 41	2	328	CCA	+	327	DNA polymerase (EC 2.7.7.7), phage-associated #gp43B	Uniprot & trEMBL
ORF 42	1	753	GAA	-	753	DNA primase/helicase, phage-associated	Uniprot & trEMBL
ORF 43	1	753	GAA	-	753	DNA primase/helicase, phage-associated	Uniprot & trEMBL
ORF 44	1678	3066	ATG	-	1389	DNA topoisomerase	Uniprot & trEMBL
ORF 45	275	547	ATG	+	273	DsbA dsDNA binding protein	Uniprot & trEMBL
ORF 46	4665	5192	TTG	-	528	Endonuclease	Uniprot & trEMBL
ORF 47	383	799	ATG	-	417	Endonuclease	Uniprot & trEMBL
ORF 48	30	566	CTT	-	537	Exonuclease	Uniprot & trEMBL
ORF 49	1	537	TTG	+	537	Exonuclease	Uniprot & trEMBL
ORF 50	173	325	ATG	+	153	Exonuclease	Uniprot & trEMBL
ORF 51	2329	2721	TTT	-	393	Glucosyl transferase	Uniprot & trEMBL
ORF 52	226	669	ATG	+	444	Glucosyl transferase	Uniprot & trEMBL
ORF 53	1	444	ATG	-	444	Glucosyl transferase	Uniprot & trEMBL
ORF 54	206	679	ATG	-	474	gp49 recombinase Endonuclease VII	Uniprot & trEMBL
ORF 55	3880	4428	ATG	-	549	gp55 sigma factor for T4 late transcription	Uniprot & trEMBL
ORF 56	2	397	CAT	+	396	gp61 DNA primase subunit	Uniprot & trEMBL
ORF 57	181	576	CAT	-	396	gp61 DNA primase subunit	Uniprot & trEMBL
ORF 58	1	237	AAA	+	237	gp62 clamp loader subunit, DNA polymerase accessory protein	Uniprot & trEMBL
ORF 59	2836	3285	ATG	-	450	head completion protein	Uniprot & trEMBL
ORF 333	1070	1864	ATG	+	795	Inh inhibitor of gp21 prohead protease	Uniprot & trEMBL
ORF 334	1	411	GTC	+	411	Inhibitor of host transcription	Uniprot & trEMBL
ORF 335	3	905	CTA	-	903	Long Tail fiber proximal subunit	Uniprot & trEMBL
ORF 336	1	837	TCT	-	837	Long Tail fiber proximal subunit	Uniprot & trEMBL
ORF 337	1	837	TCT	-	837	Long Tail fiber proximal subunit	Uniprot & trEMBL
ORF 338	264	824	ATG	+	561	Long Tail fiber proximal subunit	Uniprot & trEMBL
ORF 339	3	656	TTT	-	654	Long Tail fiber proximal subunit	Uniprot & trEMBL
ORF 340	2	589	GGC	+	588	Long Tail fiber proximal subunit	Uniprot & trEMBL
ORF 341	2	589	GGC	+	588	Long Tail fiber proximal subunit	Uniprot & trEMBL
ORF 342	1358	5641	ATG	+	4284	L-shaped Tail fiber protein	Uniprot & trEMBL
ORF 343	614	865	TCA	-	252	Lysis inhibition accessory protein, rapid lysis phenotype	Uniprot & trEMBL
ORF 344	7721	9280	ATG	+	1560	Major capsid protein	Uniprot & trEMBL
ORF 345	1	147	CGT	+	147	Nudix hydrolase, phage-associated	Uniprot & trEMBL
ORF 346	600	746	TGT	-	147	Nudix hydrolase, phage-associated	Uniprot & trEMBL
ORF 347	1	165	ATG	-	165	Nudix hydrolase, phage-associated	Uniprot & trEMBL
ORF 348	178	342	ATG	+	165	Nudix hydrolase, phage-associated	Uniprot & trEMBL
ORF 349	140	685	TCA	-	546	Phage baseplate	Uniprot & trEMBL
ORF 350	1	213	ATG	-	213	Phage baseplate	Uniprot & trEMBL
ORF 351	472	684	ATG	+	213	Phage baseplate	Uniprot & trEMBL
ORF 352	1	210	GTT	+	210	Phage baseplate assembly chaperone (T4-like gp26)	Uniprot & trEMBL
ORF 353	265	684	ATG	+	420	Phage baseplate assembly chaperone (T4-like gp26)	Uniprot & trEMBL
ORF 354	3970	4395	ATG	+	426	Phage baseplate hub structural protein / Phage lysozyme R (EC 3.2.1.17)	Uniprot & trEMBL
ORF 355	3549	4379	ATT	-	831	Phage baseplate hub structural protein / Phage lysozyme R (EC 3.2.1.17)	Uniprot & trEMBL
ORF 356	1	471	ATA	+	471	Phage baseplate hub structural protein / Phage lysozyme R (EC 3.2.1.17)	Uniprot & trEMBL
ORF 357	1	471	GTA	+	471	Phage baseplate hub structural protein / Phage lysozyme R (EC 3.2.1.17)	Uniprot & trEMBL
ORF 358	1	420	ATG	-	420	Phage Baseplate hub subunit (T4-like gp26)	Uniprot & trEMBL
ORF 359	1	384	GGA	+	384	Phage baseplate Tail tube cap (T4-like gp48)	Uniprot & trEMBL
ORF 360	3	413	ATG	-	411	Phage baseplate Tail tube cap (T4-like gp48)	Uniprot & trEMBL
ORF 361	10848	12722	GAA	-	1875	Phage baseplate wedge initiator (T4-like gp7)	Uniprot & trEMBL
ORF 362	3	785	ATG	-	783	Phage baseplate wedge initiator (T4-like gp7)	Uniprot & trEMBL
ORF 363	1	438	CGC	-	438	Phage baseplate wedge initiator (T4-like gp7)	Uniprot & trEMBL
ORF 364	2	439	CGT	+	438	Phage baseplate wedge initiator	Uniprot & trEMBL
ORF 365	824	1486	ATG	+	663	Phage DNA helicase loader	Uniprot & trEMBL
ORF 366	207	419	GAT	-	213	Phage DNA primase/helicase	Uniprot & trEMBL
ORF 367	1	945	ATT	+	945	Phage DNA topoisomerase large subunit (EC 5.99.1.3)	Uniprot & trEMBL
ORF 368	735	995	ATG	+	261	Phage DNA topoisomerase large subunit (EC 5.99.1.3)	Uniprot & trEMBL
ORF 369	1	630	GGT	-	630	Phage DNA topoisomerase large subunit (EC 5.99.1.3)	Uniprot & trEMBL
ORF 370	1	630	GGT	-	630	Phage DNA topoisomerase large subunit (EC 5.99.1.3)	Uniprot & trEMBL
ORF 371	166	624	ATG	-	459	Phage Endonuclease	Uniprot & trEMBL
ORF 372	240	602	ATG	+	363	Phage endoribonulcease translational repressor of early genes, regA	Uniprot & trEMBL
ORF 373	112	390	TCT	-	279	Phage head assembly chaperone protein (T4-like gp31)	Uniprot & trEMBL
ORF 374	2	280	TCT	+	279	Phage head assembly chaperone protein (T4-like gp31)	Uniprot & trEMBL
ORF 375	493	747	ATG	+	255	Phage lysozyme R (EC 3.2.1.17)	Uniprot & trEMBL
ORF 376	1	255	ATG	-	255	Phage lysozyme R (EC 3.2.1.17)	Uniprot & trEMBL
ORF 377	1457	2233	ATG	-	777	Phage neck protein	Uniprot & trEMBL
ORF 378	2237	3178	ATG	-	942	Phage neck protein	Uniprot & trEMBL
ORF 379	6205	6855	ATG	+	651	Phage prohead assembly (scaffolding) protein	Uniprot & trEMBL
ORF 380	6888	7700	ATG	+	813	Phage prohead assembly (scaffolding) protein	Uniprot & trEMBL
ORF 381	1010	1177	ATG	-	168	Phage protein	Uniprot & trEMBL
ORF 382	1202	1669	ATG	-	468	Phage protein	Uniprot & trEMBL
ORF 383	1010	1177	ATG	-	168	Phage protein	Uniprot & trEMBL
ORF 384	1202	1669	ATG	-	468	Phage protein	Uniprot & trEMBL
ORF 385	550	1122	ATG	+	573	Phage protein	Uniprot & trEMBL
ORF 386	34	567	ATG	+	534	Phage protein	Uniprot & trEMBL
ORF 387	564	875	ATG	+	312	Phage protein	Uniprot & trEMBL
ORF 388	452	796	CAA	-	345	Phage protein	Uniprot & trEMBL
ORF 389	358	573	ATG	+	216	Phage protein	Uniprot & trEMBL
ORF 390	1	264	ATG	-	264	Phage protein	Uniprot & trEMBL
ORF 391	265	540	ATG	+	276	Phage protein	Uniprot & trEMBL
ORF 392	1	276	ATG	-	276	Phage protein	Uniprot & trEMBL
ORF 393	1	210	CAG	+	210	Phage protein	Uniprot & trEMBL
ORF 394	1	210	AAG	+	210	Phage protein	Uniprot & trEMBL
ORF 395	1	120	GAA	+	120	Phage protein	Uniprot & trEMBL
ORF 396	455	700	GGA	-	246	Phage protein (ACLAME 596)	Uniprot & trEMBL
ORF 397	3	500	GTG	-	498	Phage recombination-related Endonuclease Gp46	Uniprot & trEMBL
ORF 398	2359	3171	TGC	-	813	Endonuclease Gp46	Uniprot & trEMBL
ORF 399	1	369	GCT	-	369	Phage recombination-related Endonuclease Gp46	Uniprot & trEMBL
ORF 400	2	370	GCT	+	369	Phage recombination-related Endonuclease Gp46	Uniprot & trEMBL
ORF 401	497	1519	ATG	-	1023	Endonuclease Gp47	Uniprot & trEMBL
ORF 402	1	264	GAG	+	264	Phage ribonuclease H (EC 3.1.26.4)	Uniprot & trEMBL
ORF 403	3	188	ATG	-	186	Phage ribonuclease H (EC 3.1.26.4)	Uniprot & trEMBL
ORF 404	1	474	GAC	-	474	Phage ribonuclease H (EC 3.1.26.4)	Uniprot & trEMBL
ORF 405	1	474	GAT	-	474	Phage ribonuclease H (EC 3.1.26.4)	Uniprot & trEMBL
ORF 406	5010	6356	ATG	-	1347	Phage straight Tail fiber (short Tail fiber) (T4-like gp12)	Uniprot & trEMBL
ORF 407	1407	2009	ATG	-	603	Phage Tail completion protein	Uniprot & trEMBL
ORF 408	2	613	GAT	+	612	Phage Tail fiber protein (long Tail fiber) (gp35)	Uniprot & trEMBL
ORF 409	2	613	GAT	+	612	Phage Tail fiber protein (long Tail fiber) (gp35)	Uniprot & trEMBL
ORF 410	1	492	GGC	+	492	Phage Tail fiber protein (long Tail fiber) (gp35)	Uniprot & trEMBL
ORF 411	1294	3267	ATG	+	1974	Phage Tail sheath	Uniprot & trEMBL
ORF 412	1	1260	AAA	+	1260	Phage terminase, large subunit (T4-like gp17)	Uniprot & trEMBL
ORF 413	2	472	GGA	+	471	Phage terminase, large subunit (T4-like gp17)	Uniprot & trEMBL
ORF 414	1	471	GGA	-	471	Phage terminase, large subunit (T4-like gp17)	Uniprot & trEMBL
ORF 415	85	594	ATG	-	510	Phage terminase, small subunit	Uniprot & trEMBL
ORF 416	1572	1664	CAT	-	93	Phge RNA-DNA + DNA-DNA helicase (EC 3.6.4.12) # Phage T4-like UvsW #T4 GC0138	Uniprot & trEMBL
ORF 417	2	448	ATT	+	447	Polynucleotide 5'-kinase and 3'-phosphatase	Uniprot & trEMBL
ORF 418	2	448	ATT	+	447	Polynucleotide 5'-kinase and 3'-phosphatase	Uniprot & trEMBL
ORF 419	747	962	ATG	+	216	Polynucleotide 5'-kinase and 3'-phosphatase	Uniprot & trEMBL
ORF 420	1	216	ATG	-	216	Polynucleotide 5'-kinase and 3'-phosphatase	Uniprot & trEMBL
ORF 421	5559	5780	ATG	+	222	Prohead core protein	Uniprot & trEMBL
ORF 422	2	346	ATG	-	345	Putative anti-sigma factor	Uniprot & trEMBL
ORF 423	2	337	AAA	-	336	Putative anti-sigma factor	Uniprot & trEMBL
ORF 424	2	337	AAA	-	336	Putative anti-sigma factor	Uniprot & trEMBL
ORF 425	3	473	GTG	-	471	Putative DNA helicase	Uniprot & trEMBL
ORF 426	1	684	ATG	-	684	Putative DNA ligase	Uniprot & trEMBL
ORF 427	1	384	ATG	-	384	Putative DNA primase	Uniprot & trEMBL
ORF 428	1	384	ATG	-	384	Putative DNA primase	Uniprot & trEMBL
ORF 429	1	1011	GTG	-	1011	Putative helicase	Uniprot & trEMBL
ORF 430	496	1152	ATG	-	657	Putative holin	Uniprot & trEMBL
ORF 431	3991	5559	ATG	+	1569	Putative portal vertex protein	Uniprot & trEMBL
ORF 432	1554	2471	ATG	+	918	Putative single-stranded DNA binding protein	Uniprot & trEMBL
ORF 433	3	131	ATG	-	129	Putative thymidylate synthase	Uniprot & trEMBL
ORF 434	1	489	GTA	-	489	Putative thymidylate synthase	Uniprot & trEMBL
ORF 435	1	489	GTA	-	489	Putative thymidylate synthase	Uniprot & trEMBL
ORF 436	418	1062	ATG	-	645	Putative Transcriptional regulator MotA (ACLAME 1235)	Uniprot & trEMBL
ORF 437	823	1998	ATG	-	1176	recombination protein	Uniprot & trEMBL
ORF 438	32	994	ATG	-	963	Replication factor C small subunit / Phage DNA polymerase clamp loader subunit	Uniprot & trEMBL
ORF 439	222	509	ATG	+	288	rI lysis inhibition regulator membrane protein	Uniprot & trEMBL
ORF 440	222	509	ATG	+	288	rI lysis inhibition regulator membrane protein	Uniprot & trEMBL
ORF 441	2026	2472	GGT	-	447	Ribonucleotide reductase of class Ia (aerobic), alpha subunit (EC 1.17.4.1)	Uniprot & trEMBL
ORF 442	3	464	ATG	-	462	Ribonucleotide reductase of class Ia (aerobic), alpha subunit (EC 1.17.4.1)	Uniprot & trEMBL
ORF 443	3	512	GGA	-	510	Ribonucleotide reductase of class Ia (aerobic), alpha subunit (EC 1.17.4.1)	Uniprot & trEMBL
ORF 444	2	421	CTC	+	420	Ribonucleotide reductase of class Ia (aerobic), alpha subunit (EC 1.17.4.1)	Uniprot & trEMBL
ORF 445	2	421	CTC	+	420	Ribonucleotide reductase of class Ia (aerobic), alpha subunit (EC 1.17.4.1)	Uniprot & trEMBL
ORF 446	1	402	CAC	-	402	Ribonucleotide reductase of class Ia (aerobic), alpha subunit (EC 1.17.4.1)	Uniprot & trEMBL
ORF 447	2	403	CAC	+	402	Ribonucleotide reductase of class Ia (aerobic), alpha subunit (EC 1.17.4.1)	Uniprot & trEMBL
ORF 448	827	1969	ATG	-	1143	Ribonucleotide reductase of class Ia (aerobic), beta subunit (EC 1.17.4.1)	Uniprot & trEMBL
ORF 449	1	213	GTT	+	213	Ribonucleotide reductase of class III (anaerobic), activating protein (EC 1.97.1.4)	Uniprot & trEMBL
ORF 450	120	377	ATG	+	258	Ribonucleotide reductase of class III (anaerobic), activating protein (EC 1.97.1.4)	Uniprot & trEMBL
ORF 451	1	258	ATG	-	258	Ribonucleotide reductase of class III (anaerobic), activating protein (EC 1.97.1.4)	Uniprot & trEMBL
ORF 452	1	807	CTT	+	807	Ribonucleotide reductase of class III (anaerobic), large subunit (EC 1.17.4.2)	Uniprot & trEMBL
ORF 453	3	209	ATG	-	207	Ribonucleotide reductase of class III (anaerobic), large subunit (EC 1.17.4.2)	Uniprot & trEMBL
ORF 454	1	360	GAT	-	360	Ribonucleotide reductase of class III (anaerobic), large subunit (EC 1.17.4.2)	Uniprot & trEMBL
ORF 455	1	360	GAT	-	360	Ribonucleotide reductase of class III (anaerobic), large subunit (EC 1.17.4.2)	Uniprot & trEMBL
ORF 456	11220	12227	ATG	-	1008	RNA ligase	Uniprot & trEMBL
ORF 457	3	389	ATG	-	387	RNA ligase	Uniprot & trEMBL
ORF 458	162	383	TTC	-	222	RNA ligase	Uniprot & trEMBL
ORF 459	2	223	TTC	+	222	RNA ligase	Uniprot & trEMBL
ORF 460	1	354	GCT	-	354	RNA ligase	Uniprot & trEMBL
ORF 461	1	354	GCT	-	354	RNA ligase	Uniprot & trEMBL
ORF 462	1780	2157	ATG	-	378	RNA polymerase binding protein	Uniprot & trEMBL
ORF 463	1	399	GCT	+	399	RNA-DNA and DNA-DNA helicase, ATPase	Uniprot & trEMBL
ORF 464	1	399	TCT	-	399	RNA-DNA and DNA-DNA helicase, ATPase	Uniprot & trEMBL
ORF 465	659	1075	ATG	+	417	Single stranded DNA-binding protein, phage-associated	Uniprot & trEMBL
ORF 466	1043	1744	ATG	-	702	Sliding clamp DNA polymerase accessory protein, phage associated	Uniprot & trEMBL
ORF 467	384	893	ATG	+	510	Tail assembly protein	Uniprot & trEMBL
ORF 468	2	376	AGA	-	375	Tail assembly protein	Uniprot & trEMBL
ORF 469	2	376	CGG	-	375	Tail assembly protein	Uniprot & trEMBL
ORF 470	1331	5767	ATG	+	4437	Tail fiber protein	Uniprot & trEMBL
ORF 471	3395	3886	ATG	+	492	Tail fibers protein	Uniprot & trEMBL
ORF 472	671	1321	ATG	+	651	Tail fibers protein	Uniprot & trEMBL
ORF 473	671	1348	ATG	+	678	Tail fibers protein	Uniprot & trEMBL
ORF 474	591	1415	ATG	-	825	Tail sheath stabilizer and completion protein	Uniprot & trEMBL
ORF 475	3	107	ATG	-	105	Terminase large subunit	Uniprot & trEMBL
ORF 476	93	362	ATG	+	270	Thioredoxin	Uniprot & trEMBL
ORF 477	93	362	ATG	+	270	Thioredoxin	Uniprot & trEMBL
ORF 478	2	763	GAC	+	762	Thioredoxin	Uniprot & trEMBL
ORF 479	2	763	GAC	+	762	Thioredoxin	Uniprot & trEMBL
ORF 480	36	1013	ATG	+	978	Thioredoxin	Uniprot & trEMBL
ORF 481	411	1010	ATG	-	600	Thymidine kinase (EC 2.7.1.21)	Uniprot & trEMBL
ORF 482	411	1010	ATG	-	600	Thymidine kinase (EC 2.7.1.21)	Uniprot & trEMBL
ORF 483	528	827	ATG	+	300	Transcriptional regulator	Uniprot & trEMBL
ORF 484	2067	2387	ATG	-	321	Valyl-tRNA synthetase	Uniprot & trEMBL
ORF 485	2067	2387	ATG	-	321	Valyl-tRNA synthetase	Uniprot & trEMBL

## Sheet: KSKp Annotation
Supp. Table S1: Identification of ORFs in the KSKp phage through genome annotation.
ORFs	Span		Initiation		ORF Length	Database Annotation	Database used for annotation
	Start	End	Codon	Strand
ORF 1	183	404	ATG	+	220	Hypothetical protein	Uniprot & trEMBL
ORF 2	408	773	ATG	+	364	Hypothetical protein	Uniprot & trEMBL
ORF 3	830	1108	ATG	+	277	Hypothetical protein	Uniprot & trEMBL
ORF 4	1105	1194	ATG	+	88	Hypothetical protein	Uniprot & trEMBL
ORF 5	1187	1507	ATG	+	319	Hypothetical protein	Uniprot & trEMBL
ORF 6	1590	1754	ATG	+	163	Hypothetical protein	Uniprot & trEMBL
ORF 7	1762	2361	ATG	+	598	Dihydrofolate reductase	Uniprot & trEMBL
ORF 8	2345	2662	ATG	+	316	Hypothetical protein	Uniprot & trEMBL
ORF 9	2655	3530	ATG	+	874	Thymidylate synthase	Uniprot & trEMBL
ORF 10	3527	3733	ATG	+	205	Hypothetical protein	Uniprot & trEMBL
ORF 11	3730	4035	ATG	+	304	Hypothetical protein	Uniprot & trEMBL
ORF 12	4026	6272	ATG	+	2245	Ribonucleoside-diphosphate reductase subunit alpha	Uniprot & trEMBL
ORF 13	6329	7471	ATG	+	1141	Ribonucleoside-diphosphate reductase subunit beta	Uniprot & trEMBL
ORF 14	7499	7915	ATG	+	415	Endonuclease II	Uniprot & trEMBL
ORF 15	7909	9060	ATG	+	1150	RNA ligase 1	Uniprot & trEMBL
ORF 16	9123	9632	ATG	+	508	Putative inhibitor of host transcription	Uniprot & trEMBL
ORF 17	9620	9973	ATG	+	352	Spanin, inner membrane subunit	Uniprot & trEMBL
ORF 18	9970	10257	ATG	+	286	Spanin, outer lipoprotein subunit	Uniprot & trEMBL
ORF 19	10279	10764	ATG	+	484	Hypothetical protein	Uniprot & trEMBL
ORF 20	10764	10976	GTG	+	211	Hypothetical protein	Uniprot & trEMBL
ORF 21	10976	11869	ATG	+	892	Polynucleotide kinase	Uniprot & trEMBL
ORF 22	11881	12165	ATG	+	283	Hypothetical protein	Uniprot & trEMBL
ORF 23	12155	12391	ATG	+	235	Hypothetical protein	Uniprot & trEMBL
ORF 24	12391	12735	ATG	+	343	Hypothetical protein	Uniprot & trEMBL
ORF 25	12736	13305	ATG	+	568	Deoxycytidylate deaminase	Uniprot & trEMBL
ORF 26	13305	13505	ATG	+	199	Hypothetical protein	Uniprot & trEMBL
ORF 27	13502	13810	ATG	+	307	Hypothetical protein	Uniprot & trEMBL
ORF 28	13868	14191	ATG	+	322	Capsid assembly protein Gp31	Uniprot & trEMBL
ORF 29	14306	14554	ATG	+	247	Lysis inhibition accessory protein	Uniprot & trEMBL
ORF 30	14922	15098	ATG	+	175	Hypothetical protein	Uniprot & trEMBL
ORF 31	15220	15588	ATG	+	367	Hypothetical protein	Uniprot & trEMBL
ORF 32	15629	16141	ATG	+	511	Hypothetical protein	Uniprot & trEMBL
ORF 33	16134	16622	ATG	+	487	Hypothetical protein	Uniprot & trEMBL
ORF 34	16703	17062	ATG	+	358	Hypothetical protein	Uniprot & trEMBL
ORF 35	17103	17594	ATG	+	490	Hypothetical protein	Uniprot & trEMBL
ORF 36	17607	17885	ATG	+	277	Hypothetical protein	Uniprot & trEMBL
ORF 37	17896	18066	ATG	+	169	Hypothetical protein	Uniprot & trEMBL
ORF 38	18063	18263	ATG	+	199	Hypothetical protein	Uniprot & trEMBL
ORF 39	18447	19289	ATG	+	841	Hypothetical protein	Uniprot & trEMBL
ORF 40	19331	19537	ATG	+	205	Hypothetical protein	Uniprot & trEMBL
ORF 41	19537	21015	ATG	+	1477	DNA ligase	Uniprot & trEMBL
ORF 42	21012	21191	ATG	+	178	Hypothetical protein	Uniprot & trEMBL
ORF 43	21243	23369	ATG	+	2125	NAD(+)--arginine ADP-ribosyltransferase	Uniprot & trEMBL
ORF 44	23433	23711	ATG	+	277	Hypothetical protein	Uniprot & trEMBL
ORF 45	23733	24659	ATG	-	925	Baseplate tail-tube junction protein gp54	Uniprot & trEMBL
ORF 46	24659	25711	ATG	-	1051	Baseplate tail-tube junction protein gp48	Uniprot & trEMBL
ORF 47	25721	27454	ATG	-	1732	Tape measure protein	Uniprot & trEMBL
ORF 48	27451	27978	ATG	-	526	Baseplate hub assembly protein gp28	Uniprot & trEMBL
ORF 49	27950	29092	ATG	-	1141	Baseplate central spike complex protein gp27	Uniprot & trEMBL
ORF 50	29089	29847	ATG	-	757	Baseplate hub assembly protein gp51	Uniprot & trEMBL
ORF 51	29899	30528	ATG	+	628	Baseplate hub assembly protein gp26	Uniprot & trEMBL
ORF 52	30525	30935	ATG	+	409	Baseplate wedge protein gp25	Uniprot & trEMBL
ORF 53	30977	31393	ATG	+	415	Recombination protein uvsY	Uniprot & trEMBL
ORF 54	31424	31591	ATG	+	166	Hypothetical protein	Uniprot & trEMBL
ORF 55	31651	31893	ATG	-	241	ATP-dependent DNA helicase uvsW	Uniprot & trEMBL
ORF 56	31890	33392	GTG	-	1501	ATP-dependent DNA helicase uvsW	Uniprot & trEMBL
ORF 57	33451	34245	ATG	+	793	Inhibitor of prohead protease gp21	Uniprot & trEMBL
ORF 58	34255	35379	ATG	+	1123	Highly immunogenic outer capsid protein	Uniprot & trEMBL
ORF 59	35458	35685	ATG	+	226	Putative DNA primase-helicase subunit	Uniprot & trEMBL
ORF 60	35685	36011	ATG	+	325	Hypothetical protein	Uniprot & trEMBL
ORF 61	36125	36382	ATG	+	256	Hypothetical protein	Uniprot & trEMBL
ORF 62	36393	37400	ATG	+	1006	RNA ligase 2	Uniprot & trEMBL
ORF 63	37400	37948	ATG	+	547	Hypothetical protein	Uniprot & trEMBL
ORF 64	37978	39258	ATG	-	1279	Capsid vertex protein	Uniprot & trEMBL
ORF 65	39340	40899	ATG	-	1558	Major capsid protein	Uniprot & trEMBL
ORF 66	40920	41732	ATG	-	811	Capsid assembly scaffolding protein	Uniprot & trEMBL
ORF 67	41765	42415	ATG	-	649	Prohead core protein protease	Uniprot & trEMBL
ORF 68	42415	42840	ATG	-	424	Prohead assembly protein gp68	Uniprot & trEMBL
ORF 69	42840	43061	ATG	-	220	Prohead assembly (Scaffolding) protein	Uniprot & trEMBL
ORF 70	43061	44629	ATG	-	1567	Portal protein	Uniprot & trEMBL
ORF 71	44734	45225	ATG	-	490	Tail tube protein gp19	Uniprot & trEMBL
ORF 72	45353	47326	ATG	-	1972	Tail sheath protein	Uniprot & trEMBL
ORF 73	47360	49198	ATG	-	1837	Terminase, large subunit	Uniprot & trEMBL
ORF 74	49176	49685	ATG	-	508	Terminase, small subunit	Uniprot & trEMBL
ORF 75	49682	50506	ATG	-	823	Tail completion protein gp15	Uniprot & trEMBL
ORF 76	50548	51168	ATG	-	619	Neck protein gp14	Uniprot & trEMBL
ORF 77	51328	52269	ATG	-	940	Neck protein gp13	Uniprot & trEMBL
ORF 78	52326	54092	ATG	-	1765	Fibritin	Uniprot & trEMBL
ORF 79	54101	55447	ATG	-	1345	Short tail fiber protein gp12	Uniprot & trEMBL
ORF 80	55447	56118	ATG	-	670	Baseplate wedge protein gp11	Uniprot & trEMBL
ORF 81	56120	57943	ATG	-	1822	Baseplate wedge protein gp10	Uniprot & trEMBL
ORF 82	57943	58854	ATG	-	910	Baseplate protein gp9	Uniprot & trEMBL
ORF 83	58921	59946	ATG	-	1024	Baseplate wedge protein gp8	Uniprot & trEMBL
ORF 84	59939	63037	ATG	-	3097	Baseplate wedge protein gp7	Uniprot & trEMBL
ORF 85	63034	65001	ATG	-	1966	Baseplate wedge protein gp6	Uniprot & trEMBL
ORF 86	65001	65294	ATG	-	292	Baseplate puncturing device gp5.4	Uniprot & trEMBL
ORF 87	65295	65798	ATG	-	502	Hypothetical protein	Uniprot & trEMBL
ORF 88	65801	67531	ATG	-	1729	Pre-baseplate central spike protein Gp5	Uniprot & trEMBL
ORF 89	67528	68166	ATG	-	637	Baseplate wedge protein gp53	Uniprot & trEMBL
ORF 90	68216	68665	ATG	+	448	Head completion nuclease	Uniprot & trEMBL
ORF 91	68665	69492	ATG	+	826	Terminal DNA protecting protein	Uniprot & trEMBL
ORF 92	69492	70094	ATG	+	601	Tail tube terminator protein	Uniprot & trEMBL
ORF 93	70099	70836	TTG	+	736	Deoxynucleotide monophosphate kinase	Uniprot & trEMBL
ORF 94	70833	71069	ATG	+	235	Hypothetical protein	Uniprot & trEMBL
ORF 95	71069	71524	ATG	+	454	Hypothetical protein	Uniprot & trEMBL
ORF 96	71600	71779	ATG	+	178	Hypothetical protein	Uniprot & trEMBL
ORF 97	71766	71945	ATG	+	178	Hypothetical protein	Uniprot & trEMBL
ORF 98	71945	72130	ATG	+	184	Hypothetical protein	Uniprot & trEMBL
ORF 99	72147	72497	ATG	+	349	Hypothetical protein	Uniprot & trEMBL
ORF 100	74403	74555	ATG	+	151	Hypothetical protein	Uniprot & trEMBL
ORF 101	74552	74920	ATG	+	367	Hypothetical protein	Uniprot & trEMBL
ORF 102	74904	75137	ATG	+	232	Hypothetical protein	Uniprot & trEMBL
ORF 103	75192	75416	ATG	+	223	Hypothetical protein	Uniprot & trEMBL
ORF 104	75595	76152	ATG	+	556	Hypothetical protein	Uniprot & trEMBL
ORF 105	76152	76601	ATG	+	448	Hypothetical protein	Uniprot & trEMBL
ORF 106	77428	77718	ATG	+	289	Hypothetical protein	Uniprot & trEMBL
ORF 107	77766	77999	ATG	+	232	Hypothetical protein	Uniprot & trEMBL
ORF 108	77986	78213	ATG	+	226	Hypothetical protein	Uniprot & trEMBL
ORF 109	78243	78836	ATG	+	592	Hypothetical protein	Uniprot & trEMBL
ORF 110	78906	79406	ATG	+	499	Hypothetical protein	Uniprot & trEMBL
ORF 111	79462	79824	ATG	+	361	Hypothetical protein	Uniprot & trEMBL
ORF 112	79821	80117	ATG	+	295	Hypothetical protein	Uniprot & trEMBL
ORF 113	80114	80440	ATG	+	325	Hypothetical protein	Uniprot & trEMBL
ORF 114	80440	80676	ATG	+	235	Hypothetical protein	Uniprot & trEMBL
ORF 115	80673	81119	ATG	+	445	Nudix hydrolase	Uniprot & trEMBL
ORF 116	81127	81435	ATG	+	307	Hypothetical protein	Uniprot & trEMBL
ORF 117	81465	81959	ATG	+	493	Endolysin	Uniprot & trEMBL
ORF 118	81960	82439	ATG	+	478	Hypothetical protein	Uniprot & trEMBL
ORF 119	82521	83093	ATG	+	571	Internal protein III	Uniprot & trEMBL
ORF 120	83289	83591	ATG	+	301	Putative internal head protein	Uniprot & trEMBL
ORF 121	83670	84203	ATG	+	532	Hypothetical protein	Uniprot & trEMBL
ORF 122	84200	84511	ATG	+	310	Hypothetical protein	Uniprot & trEMBL
ORF 123	84493	84984	ATG	+	490	Hypothetical protein	Uniprot & trEMBL
ORF 124	84993	85355	ATG	+	361	Autonomous glycyl radical cofactor	Uniprot & trEMBL
ORF 125	85355	85630	ATG	+	274	Hypothetical protein	Uniprot & trEMBL
ORF 126	85694	86152	ATG	+	457	Endoribonuclease RegB	Uniprot & trEMBL
ORF 127	86160	86705	ATG	+	544	Putative lytic transglycosylase	Uniprot & trEMBL
ORF 128	86705	87025	ATG	+	319	Putative valyl-tRNA synthetase modifier	Uniprot & trEMBL
ORF 129	87022	87414	ATG	+	391	Hypothetical protein	Uniprot & trEMBL
ORF 130	87423	87890	ATG	+	466	Macro domain-containing protein	Uniprot & trEMBL
ORF 131	87915	88082	ATG	+	166	Hypothetical protein	Uniprot & trEMBL
ORF 132	88082	88681	ATG	+	598	Thymidine kinase	Uniprot & trEMBL
ORF 133	89141	89524	ATG	+	382	Hypothetical protein	Uniprot & trEMBL
ORF 134	89571	89783	ATG	+	211	Hypothetical protein	Uniprot & trEMBL
ORF 135	89795	90082	ATG	+	286	Antiholin	Uniprot & trEMBL
ORF 136	90069	90455	ATG	+	385	Hypothetical protein	Uniprot & trEMBL
ORF 137	90560	91048	ATG	+	487	Hypothetical protein	Uniprot & trEMBL
ORF 138	91045	91155	ATG	+	109	Hypothetical protein	Uniprot & trEMBL
ORF 139	91152	91418	ATG	+	265	DksA C4-type domain-containing protein	Uniprot & trEMBL
ORF 140	91421	91612	ATG	+	190	Hypothetical protein	Uniprot & trEMBL
ORF 141	91602	91823	ATG	+	220	Hypothetical protein	Uniprot & trEMBL
ORF 142	91826	92260	ATG	+	433	Hypothetical protein	Uniprot & trEMBL
ORF 143	92313	92894	ATG	+	580	Hypothetical protein	Uniprot & trEMBL
ORF 144	92884	93105	GTG	+	220	Hypothetical protein	Uniprot & trEMBL
ORF 145	93087	93509	ATG	+	421	Hypothetical protein	Uniprot & trEMBL
ORF 146	93506	94516	ATG	+	1009	Hypothetical protein	Uniprot & trEMBL
ORF 147	94730	94945	GTG	+	214	Hypothetical protein	Uniprot & trEMBL
ORF 148	95064	95279	ATG	+	214	Hypothetical protein	Uniprot & trEMBL
ORF 149	95357	96334	ATG	+	976	Thioredoxin	Uniprot & trEMBL
ORF 150	96377	96523	ATG	+	145	Hypothetical protein	Uniprot & trEMBL
ORF 151	96520	96945	ATG	+	424	Hypothetical protein	Uniprot & trEMBL
ORF 152	96942	97277	ATG	+	334	Hypothetical protein	Uniprot & trEMBL
ORF 153	97274	97594	ATG	+	319	Hypothetical protein	Uniprot & trEMBL
ORF 154	97597	97794	ATG	+	196	Hypothetical protein	Uniprot & trEMBL
ORF 155	97787	98077	GTG	+	289	Hypothetical protein	Uniprot & trEMBL
ORF 156	98157	98321	ATG	+	163	Hypothetical protein	Uniprot & trEMBL
ORF 157	98318	98584	ATG	+	265	DUF4031 domain-containing protein	Uniprot & trEMBL
ORF 158	98642	99430	ATG	+	787	Hypothetical protein	Uniprot & trEMBL
ORF 159	99501	100475	ATG	+	973	Hypothetical protein	Uniprot & trEMBL
ORF 160	100472	100732	GTG	+	259	Hypothetical protein	Uniprot & trEMBL
ORF 161	100729	101043	ATG	+	313	Hypothetical protein	Uniprot & trEMBL
ORF 162	101040	101372	ATG	+	331	Hypothetical protein	Uniprot & trEMBL
ORF 163	101369	101881	ATG	+	511	Hypothetical protein	Uniprot & trEMBL
ORF 164	101874	102047	ATG	+	172	Hypothetical protein	Uniprot & trEMBL
ORF 165	102037	102327	ATG	+	289	Hypothetical protein	Uniprot & trEMBL
ORF 166	102290	102559	ATG	+	268	Glutaredoxin	Uniprot & trEMBL
ORF 167	102552	102740	ATG	+	187	Hypothetical protein	Uniprot & trEMBL
ORF 168	102759	102929	ATG	+	169	Hypothetical protein	Uniprot & trEMBL
ORF 169	102931	103320	ATG	+	388	Hypothetical protein	Uniprot & trEMBL
ORF 170	103299	103457	ATG	+	157	Hypothetical protein	Uniprot & trEMBL
ORF 171	103441	103893	ATG	+	451	Host protease inhibitor	Uniprot & trEMBL
ORF 172	103886	104194	ATG	+	307	Hypothetical protein	Uniprot & trEMBL
ORF 173	104231	104704	ATG	+	472	Recombination endonuclease VII	Uniprot & trEMBL
ORF 174	104701	106539	ATG	+	1837	Anaerobic ribonucleoside-triphosphate reductase	Uniprot & trEMBL
ORF 175	106511	106744	ATG	+	232	Hypothetical protein	Uniprot & trEMBL
ORF 176	106716	107186	ATG	+	469	Anaerobic ribonucleoside-triphosphate reductase-activating protein	Uniprot & trEMBL
ORF 177	107197	107295	ATG	+	97	Hypothetical protein	Uniprot & trEMBL
ORF 178	107304	107516	ATG	+	211	Hypothetical protein	Uniprot & trEMBL
ORF 179	107513	107854	ATG	+	340	Hypothetical protein	Uniprot & trEMBL
ORF 180	107851	108153	ATG	+	301	Putative glutaredoxin	Uniprot & trEMBL
ORF 181	108339	108527	ATG	+	187	Hypothetical protein	Uniprot & trEMBL
ORF 182	108524	108766	ATG	+	241	Hypothetical protein	Uniprot & trEMBL
ORF 183	108831	109163	ATG	+	331	Hypothetical protein	Uniprot & trEMBL
ORF 184	109160	109417	ATG	+	256	Hypothetical protein	Uniprot & trEMBL
ORF 185	109410	109694	ATG	+	283	Hypothetical protein	Uniprot & trEMBL
ORF 186	109687	109911	ATG	+	223	Hypothetical protein	Uniprot & trEMBL
ORF 187	109899	110177	ATG	+	277	Hypothetical protein	Uniprot & trEMBL
ORF 188	110174	110419	ATG	+	244	Hypothetical protein	Uniprot & trEMBL
ORF 189	110486	111034	ATG	+	547	RNA polymerase sigma-like factor	Uniprot & trEMBL
ORF 190	111018	111248	ATG	+	229	Hypothetical protein	Uniprot & trEMBL
ORF 191	111250	111552	ATG	+	301	Hypothetical protein	Uniprot & trEMBL
ORF 192	111530	111727	ATG	+	196	Hypothetical protein	Uniprot & trEMBL
ORF 193	111801	112058	ATG	+	256	Hypothetical protein	Uniprot & trEMBL
ORF 194	112128	113324	ATG	+	1195	DNA alpha-glucosyltransferase	Uniprot & trEMBL
ORF 195	113395	114417	ATG	+	1021	Exonuclease subunit 1	Uniprot & trEMBL
ORF 196	114414	116096	GTG	+	1681	Exonuclease subunit 2	Uniprot & trEMBL
ORF 197	116093	116287	ATG	+	193	Hypothetical protein	Uniprot & trEMBL
ORF 198	116298	116675	ATG	+	376	15 kDa RNA polymerase-binding protein	Uniprot & trEMBL
ORF 199	116711	117412	ATG	+	700	Sliding clamp	Uniprot & trEMBL
ORF 200	117461	118423	ATG	+	961	Sliding-clamp-loader large subunit	Uniprot & trEMBL
ORF 201	118420	118989	ATG	+	568	Sliding-clamp-loader small subunit	Uniprot & trEMBL
ORF 202	118992	119354	ATG	+	361	Translation repressor protein	Uniprot & trEMBL
ORF 203	119447	122155	ATG	+	2707	DNA-directed DNA polymerase	Uniprot & trEMBL
ORF 204	122225	122668	ATG	+	442	Hypothetical protein	Uniprot & trEMBL
ORF 205	122679	122885	ATG	+	205	Immunity protein	Uniprot & trEMBL
ORF 206	122894	123628	ATG	+	733	Deoxycytidylate 5-hydroxymethyltransferase	Uniprot & trEMBL
ORF 207	123625	124461	ATG	+	835	Beta-glucosyl-HMC-alpha-glucosyl-transferase	Uniprot & trEMBL
ORF 208	124488	124709	ATG	+	220	Hypothetical protein	Uniprot & trEMBL
ORF 209	124792	125967	ATG	+	1174	Recombination and repair protein	Uniprot & trEMBL
ORF 210	125957	126307	ATG	+	349	Head formation protein	Uniprot & trEMBL
ORF 211	126317	127756	GTG	+	1438	DnaB-like replicative helicase	Uniprot & trEMBL
ORF 212	127766	127999	ATG	+	232	Hypothetical protein	Uniprot & trEMBL
ORF 213	128065	128343	ATG	+	277	Hypothetical protein	Uniprot & trEMBL
ORF 214	128354	128647	ATG	+	292	Protein spackle	Uniprot & trEMBL
ORF 215	128644	128853	ATG	+	208	Hypothetical protein	Uniprot & trEMBL
ORF 216	128869	129033	ATG	+	163	Hypothetical protein	Uniprot & trEMBL
ORF 217	129072	130094	ATG	+	1021	DNA primase	Uniprot & trEMBL
ORF 218	130112	130303	ATG	-	190	Hypothetical protein	Uniprot & trEMBL
ORF 219	130370	130891	ATG	+	520	dCTP pyrophosphatase	Uniprot & trEMBL
ORF 220	130891	131028	ATG	+	136	Hypothetical protein	Uniprot & trEMBL
ORF 221	131059	131286	ATG	+	226	Small outer capsid protein	Uniprot & trEMBL
ORF 222	131365	131556	ATG	+	190	Hypothetical protein	Uniprot & trEMBL
ORF 223	131534	132019	GTG	+	484	Hypothetical protein	Uniprot & trEMBL
ORF 224	132019	132207	ATG	+	187	Hypothetical protein	Uniprot & trEMBL
ORF 225	132279	132956	ATG	+	676	NAD--protein ADP-ribosyltransferase modB	Uniprot & trEMBL
ORF 226	133034	133792	ATG	+	757	Hypothetical protein	Uniprot & trEMBL
ORF 227	133792	134106	ATG	+	313	Hypothetical protein	Uniprot & trEMBL
ORF 228	134103	135434	ATG	+	1330	ATP-dependent DNA helicase dda	Uniprot & trEMBL
ORF 229	135441	135695	ATG	+	253	Hypothetical protein	Uniprot & trEMBL
ORF 230	135688	136377	ATG	+	688	Exodeoxyribonuclease	Uniprot & trEMBL
ORF 231	136377	136544	ATG	+	166	Hypothetical protein	Uniprot & trEMBL
ORF 232	136608	137048	ATG	+	439	Hypothetical protein	Uniprot & trEMBL
ORF 233	137113	137328	ATG	+	214	Protein cef	Uniprot & trEMBL
ORF 234	137328	137693	ATG	+	364	Hypothetical protein	Uniprot & trEMBL
ORF 235	137687	138022	ATG	+	334	Hypothetical protein	Uniprot & trEMBL
ORF 236	138009	138185	ATG	+	175	FmdB family putative regulatory protein	Uniprot & trEMBL
ORF 237	138185	138280	ATG	+	94	Hypothetical protein	Uniprot & trEMBL
ORF 238	138277	138525	ATG	+	247	Hypothetical protein	Uniprot & trEMBL
ORF 239	138604	138972	ATG	+	367	Hypothetical protein	Uniprot & trEMBL
ORF 240	139003	140841	ATG	+	1837	DNA topoisomerase large subunit	Uniprot & trEMBL
ORF 241	140889	141041	ATG	+	151	Hypothetical protein	Uniprot & trEMBL
ORF 242	141181	141387	ATG	+	205	Hypothetical protein	Uniprot & trEMBL
ORF 243	141398	143566	ATG	+	2167	Protein rIIA	Uniprot & trEMBL
ORF 244	143567	144478	ATG	+	910	Protein rIIB	Uniprot & trEMBL
ORF 245	144521	144817	ATG	+	295	Hypothetical protein	Uniprot & trEMBL
ORF 246	144759	145337	ATG	+	577	Endonuclease IV	Uniprot & trEMBL
ORF 247	145402	145641	ATG	+	238	Hypothetical protein	Uniprot & trEMBL
ORF 248	145702	145818	ATG	+	115	Hypothetical protein	Uniprot & trEMBL
ORF 249	145829	146020	ATG	+	190	Hypothetical protein	Uniprot & trEMBL
ORF 250	146017	146106	ATG	+	88	Hypothetical protein	Uniprot & trEMBL
ORF 251	146165	146620	ATG	+	454	Nucleoid disruption protein	Uniprot & trEMBL
ORF 252	146620	146793	ATG	+	172	Hypothetical protein	Uniprot & trEMBL
ORF 253	146790	146930	ATG	+	139	Hypothetical protein	Uniprot & trEMBL
ORF 254	146936	148324	ATG	+	1387	DNA topoisomerase medium subunit	Uniprot & trEMBL
ORF 255	148552	148815	ATG	+	262	Hypothetical protein	Uniprot & trEMBL
ORF 256	148940	149584	ATG	+	643	Middle transcription regulatory protein motA	Uniprot & trEMBL
ORF 257	149584	149925	ATG	+	340	Hypothetical protein	Uniprot & trEMBL
ORF 258	149922	150101	ATG	+	178	Hypothetical protein	Uniprot & trEMBL
ORF 259	150089	150451	ATG	+	361	Anti-restriction nuclease	Uniprot & trEMBL
ORF 260	150451	150753	ATG	+	301	Putative anti-restriction nuclease	Uniprot & trEMBL
ORF 261	150937	151062	ATG	+	124	Hypothetical protein	Uniprot & trEMBL
ORF 262	151046	151324	ATG	+	277	Hypothetical protein	Uniprot & trEMBL
ORF 263	151321	151647	ATG	+	325	Hypothetical protein	Uniprot & trEMBL
ORF 264	151644	151910	ATG	+	265	Hypothetical protein	Uniprot & trEMBL
ORF 265	151978	152250	ATG	+	271	10 kDa anti-sigma factor	Uniprot & trEMBL
ORF 266	152251	152907	ATG	-	655	Holin	Uniprot & trEMBL
ORF 267	152949	153476	ATG	-	526	Receptor-recognizing protein	Uniprot & trEMBL
ORF 268	153514	157950	ATG	-	4435	Side tail fiber protein	Uniprot & trEMBL
ORF 269	157960	158610	ATG	-	649	Tail fiber protein p36	Uniprot & trEMBL
ORF 270	158668	159804	ATG	-	1135	Long-tail fiber protein gp35	Uniprot & trEMBL
ORF 271	159804	163649	ATG	-	3844	Long-tail fiber proximal subunit	Uniprot & trEMBL
ORF 272	163725	164651	ATG	+	925	Ribonuclease H	Uniprot & trEMBL
ORF 273	164662	164934	ATG	+	271	Double-stranded DNA-binding protein	Uniprot & trEMBL
ORF 274	164915	165214	ATG	+	298	Late transcription coactivator	Uniprot & trEMBL
ORF 275	165211	165873	ATG	+	661	DNA helicase assembly protein	Uniprot & trEMBL
ORF 276	165941	166858	ATG	+	916	Single-stranded DNA-binding protein	Uniprot & trEMBL

## Sheet: KPKp tRNA coding sequences 
Supp. Table S1: Identification of tRNA-coding sequences in the KPKp phage through genome annotation.
tRNA	Start	End	Strand	Gene	Product
tRNA 1	1191	1264	74	-	tRNA-Pro-TGG
tRNA 2	1273	1344	72	-	tRNA-Gly-TCC
tRNA 3	1353	1424	72	-	tRNA-Trp-CCA
tRNA 4	1434	1506	73	-	tRNA-Ile-GAT
tRNA 5	1576	1657	82	-	tRNA-Ser-TGA
tRNA 6	1758	1830	73	-	tRNA-His-GTG
tRNA 7	1930	2001	72	-	tRNA-Gln-TTG
tRNA 8	2011	2084	74	-	tRNA-Met-CAT
tRNA 9	2249	2322	74	-	tRNA-Asp-GTC
tRNA 10	2579	2660	82	-	tRNA-Asn-GTT
tRNA 11	2669	2742	74	-	tRNA-Lys-TTT
tRNA 12	2752	2835	84	-	tRNA-Tyr-GTA
tRNA 13	1143	1216	74	+	tRNA-Arg-TCT
tRNA 14	1224	1305	82	+	tRNA-Leu-TAA
tRNA 15	1310	1382	73	+	tRNA-Thr-TGT
tRNA 16	81	154	74	+	tRNA-Met-CAT

## Sheet: KSKp tRNA coding sequences 
Supp. Table S1: Identification of tRNA-coding sequences in the KSKp phage through genome annotation.
tRNA	Start	End	Strand	Gene	Product
tRNA 1	76744	76820	+	tRNA	tRNA-Arg
tRNA 2	72755	72839	+	tRNA	tRNA-Asn
tRNA 3	73093	73169	+	tRNA	tRNA-Asp
tRNA 4	73414	73488	+	tRNA	tRNA-Gln
tRNA 5	74071	74145	+	tRNA	tRNA-Gly
tRNA 6	73585	73660	+	tRNA	tRNA-His
tRNA 7	73909	73984	+	tRNA	tRNA-Ile
tRNA 8	76825	76909	+	tRNA	tRNA-Leu
tRNA 9	72673	72749	+	tRNA	tRNA-Lys
tRNA 10	73331	73407	+	tRNA	tRNA-Met
tRNA 11	75495	75571	+	tRNA	tRNA-Met
tRNA 12	74151	74227	+	tRNA	tRNA-Pro
tRNA 13	73758	73842	+	tRNA	tRNA-Ser
tRNA 14	76911	76986	+	tRNA	tRNA-Thr
tRNA 15	73991	74065	+	tRNA	tRNA-Trp
tRNA 16	72580	72666	+	tRNA	tRNA-Tyr
